# Supplementary material for: Shortcomings of Administrative Data to Derive Preventive Strategies for Inhospital Drug-Induced Acute Kidney Failure—Insights from Patient Record Analysis
Source: J Clin Med. 2022 Jul 23;11(15):4285. doi: 10.3390/jcm11154285 (PMC9330816; doi:10.3390/jcm11154285)
Supplement: Supplementary file 1 [file jcm-11-04285-s001.zip]

Archive with 1 entries (1 files):
- jcm-1791426-supplementary.pdf
